# Supplementary material for: Eco-Friendly Sustainable Nanocarriers to Treat Oxidative Stresses and Skin Aging-Related Ailments, Valorization of a By-Product
Source: Bioengineering (Basel). 2023 Jul 3;10(7):798. doi: 10.3390/bioengineering10070798 (PMC10376035; doi:10.3390/bioengineering10070798)
Supplement: Supplementary file 1 [file bioengineering-10-00798-s001.zip]

Archive with 1 entries (1 files):
- bioengineering-2435573-supplementary.pdf
